# Supplementary material for: Synthèse et étude structrale de lyonsite-type (Na0,4,Li0,6)(Fe,Li2)(MoO4)3
Source: Acta Crystallogr E Crystallogr Commun. 2015 May 9;71(Pt 6):597–601. doi: 10.1107/S2056989015008737 (PMC4459335; doi:10.1107/S2056989015008737)
Supplement: Supplementary file 1 [file e-71-00597-sup1.cif]

##############################################################################
#                                                                            #
# This CIF contains the data in a paper accepted for publication in          #
# Acta Crystallographica Section E. It conforms to the requirements of       #
# Notes for Authors for Acta Crystallographica Section E, and has been       #
# peer reviewed under the auspices of the IUCr Commission on Journals.       #
#                                                                            #
# Full details of the Crystallographic Information File format               #
# are given in the paper "The Crystallographic Information File (CIF):       #
# a New Standard Archive File for Crystallography" by S. R. Hall, F. H.      #
# Allen and I. D. Brown [Acta Cryst. (1991), A47, 655-685].                  #
#                                                                            #
# The current version of the core CIF dictionary is obtainable from          #
# ftp://ftp.iucr.org/pub/cif_core.dic.                                       #
#                                                                            #
# Software is freely available for graphical display of the structure(s)     #
# in this CIF. For information consult the CIF software page                 #
# http://www.iucr.org/resources/cif/software.                                #
#                                                                            #
# This file may be used for bona fide research purposes within the           #
# scientific community so long as proper attribution is given to the journal # 
# article from which it was obtained.                                        #
#                                                                            #
##############################################################################
data_I
_database_code_depnum_ccdc_archive 'CCDC 1063336'
_audit_creation_method     SHELXL-97
_journal_date_recd_electronic     2015-04-04
_journal_date_accepted     2015-05-05
_journal_name_full     'Acta Crystallographica, Section E'
_journal_year     2015
_journal_volume     71
_journal_issue      6
_journal_page_first     597
_journal_page_last     601
_journal_paper_category     GI
_journal_paper_doi     10.1107/S2056989015008737
_journal_coeditor_code     HB7397
_publ_contact_author_name     'Dr A. Souilem'
_publ_contact_author_address
;
Laboratoire de Mat\'eriaux et Cristallochimie
Facult\'e des Sciences de Tunis
Universit\'e de Tunis ElManar
2092 Manar II Tunis
Tunisia
;
_publ_contact_author_email     'souilem_amira@yahoo.fr'
_publ_contact_author_fax     '216 71 88 34 24'
_publ_contact_author_phone     '216 71 87 26 00'
_publ_section_title
;
Synth\`ese et \'etude structrale de <i>lyonsite</i>-type
(Na~0.4~,Li~0.6~)(Fe,Li~2~)(MoO~4~)~3~
;
loop_
    _publ_author_name
    _publ_author_address
    'Souilem, Amira'
;
Laboratoire de Mat\'eriaux et Cristallochimie
Facult\'e des Sciences de Tunis
Universit\'e de Tunis ElManar
2092 Manar II Tunis
Tunisia
;
    'Zid, Mohamed Faouzi'
;
Laboratoire de Mat\'eriaux et Cristallochimie
Facult\'e des Sciences de Tunis
Universit\'e de Tunis ElManar
2092 Manar II Tunis
Tunisia
;
    'Driss, Ahmed'
;
Laboratoire de Mat\'eriaux et Cristallochimie
Facult\'e des Sciences de Tunis
Universit\'e de Tunis ElManar
2092 Manar II Tunis
Tunisia
;
_publ_section_synopsis
;
The anionic framework of (Na~0.4~,Li~0.6~)(Fe,Li~2~)(MoO~4~)~3~ is built up from
two distinct MO~6~ octahedra, each containing disordered Li^+^ and Fe^3+^
ions, and two MoO~4~ tetrahedra, which link by vertex-sharing of their O
atoms. These tetrameric units are further linked by sharing edges between
octahedra and by formation of <i>M</i>---O---Mo (<i>M</i> = Fe/Li) bridges,
forming ribbons propagating in the [100]. The ribbons are cross-linked in both
the <i>b</i>- and <i>c</i>-axis directions, giving rise to a three-dimensional
framework having [100] tunnels in which the monovalent Na^+^/Li^+^ cations
lie.
;
_chemical_name_systematic
;
Sodium lithium iron(III) trimolybdate
;
_chemical_name_common     ?
_chemical_formula_moiety     'Fe Li2.60 Mo3 Na0.40 O12'
_chemical_formula_sum     'Fe Li2.60 Mo3 Na0.40 O12'
_chemical_formula_structural     '(Na0.4 Li0.6) (Fe Li2) (Mo O4)3'
_chemical_formula_iupac     '(Na0.4 Li0.6) (Fe Li2) (Mo O4)3'
_chemical_formula_weight     562.91
_chemical_melting_point     ?
_symmetry_cell_setting     orthorhombic
_symmetry_space_group_name_H-M     'P n m a'
_symmetry_space_group_name_Hall     '-P 2 ac 2n'
loop_
    _symmetry_equiv_pos_as_xyz
    'x, y, z'
    '-x+1/2, -y, z+1/2'
    'x+1/2, -y+1/2, -z+1/2'
    '-x, y+1/2, -z'
    '-x, -y, -z'
    'x-1/2, y, -z-1/2'
    '-x-1/2, y-1/2, z-1/2'
    'x, -y-1/2, z'
_cell_length_a     5.1358(7)
_cell_length_b     10.5687(9)
_cell_length_c     17.606(2)
_cell_angle_alpha     90.00
_cell_angle_beta     90.00
_cell_angle_gamma     90.00
_cell_volume     955.61(19)
_cell_formula_units_Z     4
_cell_measurement_reflns_used     25
_cell_measurement_theta_min     11
_cell_measurement_theta_max     15
_cell_measurement_temperature     298(2)
_exptl_crystal_description     prism
_exptl_crystal_colour     green
_exptl_crystal_size_max     0.28
_exptl_crystal_size_mid     0.21
_exptl_crystal_size_min     0.14
_exptl_crystal_density_diffrn     3.913
_exptl_crystal_density_meas     ?
_exptl_crystal_density_method     'not measured'
_exptl_crystal_F_000     1041
_exptl_absorpt_coefficient_mu     5.413
_exptl_absorpt_correction_type     psi-scan
_exptl_absorpt_process_details
;
(North <i>et al.</i>, 1968)
;
_exptl_absorpt_correction_T_min     0.2855
_exptl_absorpt_correction_T_max     0.4884
_exptl_special_details     ?
_diffrn_ambient_temperature     298(2)
_diffrn_radiation_type     MoK\a
_diffrn_radiation_wavelength     0.71073
_diffrn_radiation_source     'fine-focus sealed tube'
_diffrn_radiation_monochromator     graphite
_diffrn_measurement_device_type     'Enraf--Nonius CAD-4'
_diffrn_measurement_method     \w/2\q
_diffrn_detector_area_resol_mean     ?
_diffrn_reflns_number     2321
_diffrn_reflns_av_R_equivalents     0.0226
_diffrn_reflns_av_sigmaI/netI     0.0245
_diffrn_reflns_theta_min     2.25
_diffrn_reflns_theta_max     26.95
_diffrn_reflns_theta_full     26.95
_diffrn_measured_fraction_theta_max     0.995
_diffrn_measured_fraction_theta_full     0.995
_diffrn_reflns_limit_h_min     -6
_diffrn_reflns_limit_h_max     6
_diffrn_reflns_limit_k_min     -1
_diffrn_reflns_limit_k_max     13
_diffrn_reflns_limit_l_min     -1
_diffrn_reflns_limit_l_max     22
_diffrn_standards_number     2
_diffrn_standards_interval_time     120
_diffrn_standards_decay_%     1.3
loop_
    _diffrn_standard_refln_index_h
    _diffrn_standard_refln_index_k
    _diffrn_standard_refln_index_l
    -2 -4 0
    -2 2 6
_refine_special_details
;
Refinement of <i>F</i>^2^ against ALL reflections. The weighted <i>R</i>-factor
<i>wR</i> and goodness of fit <i>S</i> are based on <i>F</i>^2^, conventional
<i>R</i>-factors <i>R</i> are based on <i>F</i>, with <i>F</i> set to zero for
negative <i>F</i>^2^. The threshold expression of <i>F</i>^2^ >
\s(<i>F</i>^2^) is used only for calculating <i>R</i>-factors(gt) <i>etc</i>.
and is not relevant to the choice of reflections for refinement.
<i>R</i>-factors based on <i>F</i>^2^ are statistically about twice as large
as those based on <i>F</i>, and <i>R</i>- factors based on ALL data will be
even larger.
;
_reflns_number_total     1091
_reflns_number_gt     1017
_reflns_threshold_expression     I>2\s(I)
_refine_ls_structure_factor_coef     Fsqd
_refine_ls_matrix_type     full
_refine_ls_R_factor_all     0.0259
_refine_ls_R_factor_gt     0.0227
_refine_ls_wR_factor_gt     0.0554
_refine_ls_wR_factor_ref     0.0563
_refine_ls_goodness_of_fit_ref     1.156
_refine_ls_restrained_S_all     1.156
_refine_ls_number_reflns     1091
_refine_ls_number_parameters     101
_refine_ls_number_restraints     0
_refine_ls_weighting_scheme     calc
_refine_ls_weighting_details
         'calc w=1/[\s^2^(Fo^2^)+(0.0221P)^2^+2.5918P] where P=(Fo^2^+2Fc^2^)/3'
_atom_sites_solution_primary     direct
_atom_sites_solution_secondary     difmap
_refine_ls_shift/su_max     0.001
_refine_ls_shift/su_mean     0.000
_refine_diff_density_max     0.516
_refine_diff_density_min     -0.603
_refine_ls_extinction_method     SHELXL
_refine_ls_extinction_coef     0.0030(2)
_refine_ls_extinction_expression
                                  'Fc^*^=kFc[1+0.001xFc^2^\l^3^/sin(2\q)]^-1/4^'
loop_
    _atom_type_symbol
    _atom_type_description
    _atom_type_scat_dispersion_real
    _atom_type_scat_dispersion_imag
    _atom_type_scat_source
    'O' 'O' 0.0106 0.0060
                         'International Tables Vol C Tables 4.2.6.8 and 6.1.1.4'
    'Na' 'Na' 0.0362 0.0249
                         'International Tables Vol C Tables 4.2.6.8 and 6.1.1.4'
    'Li' 'Li' -0.0003 0.0001
                         'International Tables Vol C Tables 4.2.6.8 and 6.1.1.4'
    'Fe' 'Fe' 0.3463 0.8444
                         'International Tables Vol C Tables 4.2.6.8 and 6.1.1.4'
    'Mo' 'Mo' -1.6832 0.6857
                         'International Tables Vol C Tables 4.2.6.8 and 6.1.1.4'
_computing_data_collection
;
CAD-4 EXPRESS (Duisenberg, 1992; Mac\'i\<cek & Yordanov, 1992)
;
_computing_cell_refinement
;
CAD-4 EXPRESS (Duisenberg, 1992; Mac\'i\<cek & Yordanov, 1992)
;
_computing_data_reduction
;
XCAD4 (Harms & Wocadlo, 1995)
;
_computing_structure_solution
;
SHELXS97 (Sheldrick, 2008)
;
_computing_structure_refinement
;
SHELXL97 (Sheldrick, 2008)
;
_computing_molecular_graphics
;
DIAMOND (Brandenburg & Putz, 1999)
;
_computing_publication_material
;
WinGX (Farrugia, 2012)
;
loop_
    _atom_site_type_symbol
    _atom_site_label
    _atom_site_fract_x
    _atom_site_fract_y
    _atom_site_fract_z
    _atom_site_U_iso_or_equiv
    _atom_site_adp_type
    _atom_site_calc_flag
    _atom_site_refinement_flags
    _atom_site_occupancy
    _atom_site_symmetry_multiplicity
    _atom_site_disorder_assembly
    _atom_site_disorder_group
    Mo Mo1 0.72100(8) 0.7500 0.94298(2) 0.00764(13) Uani d S 1 2 . .
    Mo Mo2 0.78223(6) 0.97805(3) 0.155036(18) 0.00962(13) Uani d . 1 1 . .
    Fe Fe1 0.1092(3) 0.2500 0.24993(10) 0.0111(3) Uani d SP 0.40 2 . .
    Li Li1 0.1092(3) 0.2500 0.24993(10) 0.0111(3) Uani d SP 0.60 2 . .
    Fe Fe2 0.2587(3) 0.92781(16) 0.02588(9) 0.0143(3) Uani d P 0.30 1 . .
    Li Li2 0.2587(3) 0.92781(16) 0.02588(9) 0.0143(3) Uani d P 0.70 1 . .
    Na Na1 0.2569(8) 0.7500 0.1927(3) 0.0170(9) Uani d SP 0.40 2 . .
    Li Li3 0.2569(8) 0.7500 0.1927(3) 0.0170(9) Uani d SP 0.60 2 . .
    O O1 0.9187(5) 0.8825(3) 0.96258(15) 0.0164(6) Uani d . 1 1 . .
    O O2 0.0596(5) 0.8926(3) 0.12403(15) 0.0175(6) Uani d . 1 1 . .
    O O3 0.4481(8) 0.7500 0.0067(2) 0.0163(8) Uani d S 1 2 . .
    O O4 0.5823(6) 0.0138(3) 0.07454(15) 0.0152(6) Uani d . 1 1 . .
    O O5 0.5927(6) 0.8810(3) 0.21219(16) 0.0199(6) Uani d . 1 1 . .
    O O6 0.6384(8) 0.7500 0.8444(2) 0.0142(8) Uani d S 1 2 . .
    O O7 0.8577(5) 0.1209(3) 0.20581(15) 0.0142(6) Uani d . 1 1 . .
loop_
    _atom_site_aniso_label
    _atom_site_aniso_U_11
    _atom_site_aniso_U_22
    _atom_site_aniso_U_33
    _atom_site_aniso_U_12
    _atom_site_aniso_U_13
    _atom_site_aniso_U_23
    Mo1 0.0071(2) 0.0096(2) 0.0062(2) 0.000 0.00008(15) 0.000
    Mo2 0.00910(19) 0.01045(19) 0.00929(18) -0.00100(12) -0.00011(11)
                                                                    -0.00250(12)
    Fe1 0.0173(8) 0.0076(7) 0.0084(7) 0.000 -0.0018(7) 0.000
    Li1 0.0173(8) 0.0076(7) 0.0084(7) 0.000 -0.0018(7) 0.000
    Fe2 0.0129(7) 0.0160(8) 0.0140(7) -0.0010(6) 0.0003(6) -0.0022(7)
    Li2 0.0129(7) 0.0160(8) 0.0140(7) -0.0010(6) 0.0003(6) -0.0022(7)
    Na1 0.017(2) 0.014(2) 0.020(2) 0.000 -0.0016(16) 0.000
    Li3 0.017(2) 0.014(2) 0.020(2) 0.000 -0.0016(16) 0.000
    O1 0.0166(13) 0.0169(13) 0.0158(13) -0.0032(12) -0.0007(11) 0.0005(11)
    O2 0.0178(13) 0.0197(15) 0.0150(13) 0.0020(13) -0.0013(11) -0.0020(11)
    O3 0.0116(18) 0.022(2) 0.0152(18) 0.000 0.0010(15) 0.000
    O4 0.0140(13) 0.0195(14) 0.0122(12) -0.0029(11) -0.0001(11) -0.0004(11)
    O5 0.0181(14) 0.0212(15) 0.0204(14) -0.0054(13) 0.0021(11) 0.0036(12)
    O6 0.018(2) 0.0130(19) 0.0115(18) 0.000 -0.0017(15) 0.000
    O7 0.0169(13) 0.0123(13) 0.0134(13) 0.0007(12) 0.0001(10) -0.0021(11)
_geom_special_details
;
All e.s.d.'s (except the e.s.d. in the dihedral angle between two l.s. planes)
are estimated using the full covariance matrix. The cell e.s.d.'s are taken
into account individually in the estimation of e.s.d.'s in distances, angles
and torsion angles; correlations between e.s.d.'s in cell parameters are only
used when they are defined by crystal symmetry. An approximate (isotropic)
treatment of cell e.s.d.'s is used for estimating e.s.d.'s involving l.s.
planes.
;
loop_
    _geom_bond_atom_site_label_1
    _geom_bond_atom_site_label_2
    _geom_bond_site_symmetry_2
    _geom_bond_distance
    _geom_bond_publ_flag
    Na1 O2 8_575 2.181(4) n
    Na1 O2 . 2.181(4) y
    Na1 O5 . 2.239(4) y
    Na1 O5 8_575 2.239(4) n
    Na1 O5 6_556 2.331(5) y
    Na1 O5 3_465 2.331(5) n
    Fe1 O7 3_455 2.024(3) y
    Fe1 O7 6_556 2.024(3) n
    Fe1 O7 1_455 2.033(3) y
    Fe1 O7 8_465 2.033(3) n
    Fe1 O6 2_564 2.094(4) y
    Fe1 O6 5_666 2.107(4) y
    Fe2 O2 . 2.042(3) y
    Fe2 O4 5_665 2.043(3) y
    Fe2 O4 1_565 2.079(3) y
    Fe2 O1 1_454 2.126(3) y
    Fe2 O3 . 2.143(3) y
    Fe2 O1 5_676 2.211(3) y
    Mo1 O1 . 1.764(3) y
    Mo1 O1 8_575 1.764(3) n
    Mo1 O6 . 1.786(4) y
    Mo1 O3 1_556 1.795(4) y
    Mo2 O5 . 1.735(3) y
    Mo2 O2 1_655 1.773(3) y
    Mo2 O4 1_565 1.790(3) y
    Mo2 O7 1_565 1.797(3) y
loop_
    _geom_angle_atom_site_label_1
    _geom_angle_atom_site_label_2
    _geom_angle_atom_site_label_3
    _geom_angle_site_symmetry_1
    _geom_angle_site_symmetry_3
    _geom_angle
    _geom_angle_publ_flag
    O1 Mo1 O1 . 8_575 105.12(19) ?
    O1 Mo1 O6 . . 109.07(11) ?
    O1 Mo1 O6 8_575 . 109.07(11) ?
    O1 Mo1 O3 . 1_556 109.09(12) ?
    O1 Mo1 O3 8_575 1_556 109.09(12) ?
    O6 Mo1 O3 . 1_556 114.94(18) ?
    O5 Mo2 O2 . 1_655 109.15(14) ?
    O5 Mo2 O4 . 1_565 105.19(13) ?
    O2 Mo2 O4 1_655 1_565 108.95(13) ?
    O5 Mo2 O7 . 1_565 109.21(13) ?
    O2 Mo2 O7 1_655 1_565 114.08(13) ?
    O4 Mo2 O7 1_565 1_565 109.88(12) ?
    O7 Fe1 O7 3_455 6_556 84.76(17) ?
    O7 Fe1 O7 3_455 1_455 179.64(16) ?
    O7 Fe1 O7 6_556 1_455 95.46(12) ?
    O7 Fe1 O7 3_455 8_465 95.46(12) ?
    O7 Fe1 O7 6_556 8_465 179.64(16) ?
    O7 Fe1 O7 1_455 8_465 84.32(17) ?
    O7 Fe1 O6 3_455 2_564 94.41(13) ?
    O7 Fe1 O6 6_556 2_564 94.41(13) ?
    O7 Fe1 O6 1_455 2_564 85.29(13) ?
    O7 Fe1 O6 8_465 2_564 85.29(13) ?
    O7 Fe1 O6 3_455 5_666 85.15(13) ?
    O7 Fe1 O6 6_556 5_666 85.15(12) ?
    O7 Fe1 O6 1_455 5_666 95.14(12) ?
    O7 Fe1 O6 8_465 5_666 95.14(12) ?
    O6 Fe1 O6 2_564 5_666 179.4(2) ?
    O2 Fe2 O4 . 5_665 170.95(15) ?
    O2 Fe2 O4 . 1_565 97.55(13) ?
    O4 Fe2 O4 5_665 1_565 84.55(13) ?
    O2 Fe2 O1 . 1_454 89.50(12) ?
    O4 Fe2 O1 5_665 1_454 86.71(12) ?
    O4 Fe2 O1 1_565 1_454 166.17(14) ?
    O2 Fe2 O3 . . 101.57(14) ?
    O4 Fe2 O3 5_665 . 86.97(14) ?
    O4 Fe2 O3 1_565 . 94.90(14) ?
    O1 Fe2 O3 1_454 . 95.33(14) ?
    O2 Fe2 O1 . 5_676 83.18(12) ?
    O4 Fe2 O1 5_665 5_676 88.31(13) ?
    O4 Fe2 O1 1_565 5_676 83.98(12) ?
    O1 Fe2 O1 1_454 5_676 85.06(12) ?
    O3 Fe2 O1 . 5_676 175.23(15) ?
_iucr_refine_instructions_details
;
TITL    mir20 in P n m a
CELL   0.71073   5.1358  10.5687  17.6056  90.000  90.000  90.000
ZERR     4       0.0007   0.0009   0.0020   0.000   0.000   0.000
LATT  1
SYMM  0.50000-X,-Y, 0.50000+Z
SYMM  0.50000+X, 0.50000-Y, 0.50000-Z
SYMM -X, 0.50000+Y,-Z
SFAC    O   Na  Li    FE  MO
UNIT    48  1.6  10.4   4  12
MERG    2
ACTA
L.S.    10
FMAP    2
PLAN    25
REM SUMP 0.500 0.005  1. 2 1. 3
EXYZ Fe1 LI1
EADP Fe1 LI1
REM SUMP 1.000 0.005  1. 4 1. 5
EXYZ Fe2 LI2
EADP Fe2 LI2
REM SUMP 0.500 0.005  1. 6 1. 7
EXYZ Na1 LI3
EADP Na1 LI3
WGHT    0.022100    2.591800
EXTI    0.003003
FVAR       0.28289   0.20119   0.29861   0.27127   0.72914   0.18950   0.31029
MO1   5    0.721002    0.750000    0.942983    10.50000    0.00706    0.00965 =
         0.00623    0.00000    0.00008    0.00000
MO2   5    0.782229    0.978051    0.155036    11.00000    0.00910    0.01045 =
         0.00929   -0.00250   -0.00011   -0.00100
FE1   4    0.109164    0.250000    0.249932    10.20000    0.01731    0.00761 =
         0.00836    0.00000   -0.00185    0.00000
LI1   3    0.109164    0.250000    0.249932    10.30000    0.01731    0.00761 =
         0.00836    0.00000   -0.00185    0.00000
FE2   4    0.258693    0.927807    0.025880    10.30000    0.01287    0.01601 =
         0.01398   -0.00218    0.00026   -0.00098
LI2   3    0.258693    0.927807    0.025880    10.70000    0.01287    0.01601 =
         0.01398   -0.00218    0.00026   -0.00098
NA1   2    0.256880    0.750000    0.192662    10.20000    0.01677    0.01367 =
         0.02045    0.00000   -0.00161    0.00000
LI3   3    0.256880    0.750000    0.192662    10.30000    0.01677    0.01367 =
         0.02045    0.00000   -0.00161    0.00000
O1    1    0.918704    0.882511    0.962576    11.00000    0.01660    0.01689 =
         0.01580    0.00046   -0.00067   -0.00324
O2    1    0.059571    0.892560    0.124034    11.00000    0.01780    0.01968 =
         0.01498   -0.00199   -0.00127    0.00202
O3    1    0.448121    0.750000    0.006729    10.50000    0.01160    0.02216 =
         0.01516    0.00000    0.00100    0.00000
O4    1    0.582312    0.013819    0.074545    11.00000    0.01401    0.01954 =
         0.01219   -0.00041   -0.00012   -0.00288
O5    1    0.592725    0.881035    0.212190    11.00000    0.01809    0.02121 =
         0.02035    0.00362    0.00213   -0.00543
O6    1    0.638367    0.750000    0.844426    10.50000    0.01818    0.01297 =
         0.01146    0.00000   -0.00167    0.00000
O7    1    0.857697    0.120884    0.205806    11.00000    0.01689    0.01226 =
         0.01343   -0.00210    0.00010    0.00074
HKLF 4
REM     mir20 in P n m a
REM R1 =  0.0227 for   1017 Fo > 4sig(Fo)  and  0.0259 for all   1091 data
REM    101 parameters refined using      0 restraints
END
WGHT      0.0222      2.5829
REM Highest difference peak  0.516,  deepest hole -0.603,  1-sigma level  0.140
Q1    1  -0.0542  0.8811  0.1550  11.00000  0.05    0.52
Q2    1   0.5890  0.7500  0.8865  10.50000  0.05    0.48
Q3    1   0.8316  1.0378  0.1416  11.00000  0.05    0.46
Q4    1   0.2981  0.2500  0.2817  10.50000  0.05    0.46
Q5    1   0.7347  0.8910  0.1911  11.00000  0.05    0.45
Q6    1   0.3558  0.8159  0.0237  11.00000  0.05    0.45
Q7    1   0.7173  0.8385  0.9992  11.00000  0.05    0.43
Q8    1   0.8607  0.8175  0.9666  11.00000  0.05    0.42
Q9    1   0.7007  0.0373  0.0908  11.00000  0.05    0.41
Q10   1   0.7409  0.8492  0.9796  11.00000  0.05    0.40
Q11   1   0.7156  1.0467  0.1488  11.00000  0.05    0.40
Q12   1   0.5743  0.9409  0.1917  11.00000  0.05    0.39
Q13   1   0.6783  0.9542  0.2319  11.00000  0.05    0.37
Q14   1   0.7969  0.9457  0.9224  11.00000  0.05    0.37
Q15   1   0.5491  0.7500  0.1889  10.50000  0.05    0.36
Q16   1   0.7811  0.0851  0.1895  11.00000  0.05    0.36
Q17   1   0.9114  0.0807  0.1765  11.00000  0.05    0.36
Q18   1   0.7347  0.1015  0.1818  11.00000  0.05    0.34
Q19   1   1.0309  0.9774  0.9597  11.00000  0.05    0.34
Q20   1   0.1092  0.9493  0.0686  11.00000  0.05    0.33
Q21   1   0.8432  0.8544  0.9316  11.00000  0.05    0.33
Q22   1  -0.1890  0.7889  0.0676  11.00000  0.05    0.32
Q23   1   0.3774  0.9835  0.1608  11.00000  0.05    0.32
Q24   1   0.6034 -0.0185  0.0425  11.00000  0.05    0.32
Q25   1   0.1277  0.8168  0.1285  11.00000  0.05    0.32
;
