# Supplementary material for: Synthèse et étude structrale de lyonsite-type (Na0,4,Li0,6)(Fe,Li2)(MoO4)3
Source: Acta Crystallogr E Crystallogr Commun. 2015 May 9;71(Pt 6):597–601. doi: 10.1107/S2056989015008737 (PMC4459335; doi:10.1107/S2056989015008737)
Supplement: Supplementary file 2 [file e-71-00597-Isup2.hkl]

#
# h,k,l, Fc-squared, Fo-squared, sigma(Fo-squared) and status flag
#
data_I
_shelx_title '    mir20 in P n m a'
_shelx_refln_list_code          4
_shelx_F_calc_maximum      373.99
_exptl_crystal_F_000      1040.80
_reflns_d_resolution_high  0.7840
 
loop_
 _symmetry_equiv_pos_as_xyz
 'x, y, z'
 '-x+1/2, -y, z+1/2'
 'x+1/2, -y+1/2, -z+1/2'
 '-x, y+1/2, -z'
 '-x, -y, -z'
 'x-1/2, y, -z-1/2'
 '-x-1/2, y-1/2, z-1/2'
 'x, -y-1/2, z'
 
_cell_length_a     5.1358
_cell_length_b    10.5687
_cell_length_c    17.6056
_cell_angle_alpha  90.000
_cell_angle_beta   90.000
_cell_angle_gamma  90.000
 
_shelx_F_squared_multiplier     1.000
 
loop_
 _refln_index_h
 _refln_index_k
 _refln_index_l
 _refln_F_squared_calc
 _refln_F_squared_meas
 _refln_F_squared_sigma
 _refln_observed_status
   2   0   0    96935.80    93108.61   2573.49 o
   4   0   0    21808.75    21214.43    297.39 o
   6   0   0    16645.55    16372.61    480.46 o
   2   1   0     2073.57     2334.12     54.16 o
   4   1   0     2925.13     2841.93     84.50 o
   6   1   0      916.36      906.34     34.88 o
   0   2   0    19466.17    18319.08    142.04 o
   2   2   0    11105.50    10511.38    205.05 o
   4   2   0     5056.85     4802.54    367.83 o
   6   2   0      631.75      705.85     50.32 o
   2   3   0      194.12      143.50      9.62 o
   4   3   0    16983.40    16477.06    783.76 o
   6   3   0    10264.97    10652.34    883.48 o
   0   4   0    84801.83    82603.98    451.81 o
   2   4   0    78526.84    80115.95    372.87 o
   4   4   0    23037.63    22114.88    649.20 o
   6   4   0     3308.75     3240.50    131.95 o
   2   5   0     5641.44     5176.01    144.23 o
   4   5   0        9.98      -11.00     29.12 o
   6   5   0      178.77      216.30     28.74 o
   0   6   0     8862.61     8227.99    170.47 o
   2   6   0        5.79      213.19    142.46 o
   4   6   0        0.74        0.00     35.86 o
   2   7   0    11133.43    11043.92    167.32 o
   4   7   0    15237.68    15500.78    263.31 o
   0   8   0    75747.87    75329.27    628.94 o
   2   8   0     6889.72     6960.44    241.34 o
   4   8   0      793.83      852.57     45.44 o
   2   9   0     1750.76     1759.25     80.77 o
   4   9   0      137.52      109.11     38.56 o
   0  10   0     2824.83     2784.17    142.42 o
   2  10   0     3357.36     3478.20    117.11 o
   4  10   0      716.70      786.91     45.70 o
   2  11   0     1893.49     1929.02     96.12 o
   0  12   0     4576.01     4373.16    199.60 o
   2  12   0     3670.78     3744.01    140.99 o
   1   0   1       50.87       70.18      4.80 o
   2   0   1     1434.23     1284.35     50.08 o
   3   0   1       26.09      122.67     43.33 o
   4   0   1    33150.63    32776.07    515.76 o
   5   0   1       33.18       55.09     11.24 o
   6   0   1    11140.44    10725.36    243.22 o
   0   1   1     2375.11     2474.72     27.64 o
   1   1   1    15557.18    16129.91     88.99 o
   2   1   1      328.19      455.60     13.50 o
   3   1   1     5107.90     5274.40     66.48 o
   4   1   1     1207.96     1305.00     45.62 o
   5   1   1      521.57      585.83     32.33 o
   6   1   1       42.36       71.37     15.57 o
   1   2   1     3243.83     3079.84     34.86 o
   2   2   1     2865.07     2535.25     89.54 o
   3   2   1    10754.06    10576.15    166.25 o
   4   2   1     5792.85     5457.90    162.29 o
   5   2   1    13751.72    13182.87    373.11 o
   6   2   1     3217.35     2898.31     89.03 o
   0   3   1    43384.99    44571.85    198.90 o
   1   3   1    13588.40    12334.76    115.05 o
   2   3   1     4667.64     4486.85     65.80 o
   3   3   1     7635.83     7201.90     96.35 o
   4   3   1     1171.25     1173.62     41.94 o
   5   3   1     1337.97     1364.84    156.14 o
   6   3   1     1305.76     1306.16     49.55 o
   1   4   1    12045.19    12649.08    119.40 o
   2   4   1     3857.50     3726.41     64.73 o
   3   4   1       93.73      127.80     20.06 o
   4   4   1     6356.17     6418.39    125.19 o
   5   4   1      630.79      672.41     42.39 o
   6   4   1    10715.48    10106.22    326.42 o
   0   5   1     2097.65     1948.73     53.12 o
   1   5   1    15750.57    15140.17    107.96 o
   2   5   1     9211.35     8867.67    123.56 o
   3   5   1    12200.44    12335.75    122.62 o
   4   5   1     4117.90     3888.29     79.81 o
   5   5   1      573.55      558.73     28.92 o
   6   5   1        4.56       -2.71     33.81 o
   1   6   1      260.58      286.90     11.70 o
   2   6   1     1756.51     1746.01     44.13 o
   3   6   1     6446.59     6326.62     94.62 o
   4   6   1      473.85      478.09     30.58 o
   5   6   1     9849.44     9487.56    148.03 o
   0   7   1    27845.36    27051.13    543.01 o
   1   7   1       48.24      159.17     59.30 o
   2   7   1    19812.80    19509.68    157.68 o
   3   7   1       75.07      118.97      9.65 o
   4   7   1     2284.63     2169.03     66.44 o
   5   7   1        1.39       -2.93     70.85 o
   1   8   1       24.38       20.39     14.29 o
   2   8   1       49.45       67.68     22.03 o
   3   8   1      152.35      199.41     18.44 o
   4   8   1     5767.49     5699.42    131.88 o
   5   8   1      209.40      224.50     17.20 o
   0   9   1     3072.38     3030.89     95.61 o
   1   9   1    27763.38    27701.43    204.39 o
   2   9   1     7211.43     7122.81    109.96 o
   3   9   1    16607.90    16164.52    178.63 o
   4   9   1     4602.82     4390.44    104.14 o
   1  10   1      875.35      885.06     33.92 o
   2  10   1        2.07       67.73     35.86 o
   3  10   1     1179.42     1209.10     43.70 o
   4  10   1       11.25       97.15     31.29 o
   0  11   1    19069.21    18382.11    326.80 o
   1  11   1      927.14      940.96     36.68 o
   2  11   1     8088.66     8048.79    132.68 o
   3  11   1      598.74      613.66     32.47 o
   1  12   1     1001.40     1041.69     40.36 o
   2  12   1       71.75       79.78     19.90 o
   0  13   1     2756.99     2824.18    171.02 o
   1  13   1    10776.22    10795.20    227.83 o
   0   0   2      207.11      229.74     13.39 o
   1   0   2    19619.23    20916.88    364.36 o
   2   0   2       49.66      654.61    405.60 o
   3   0   2     5922.58     6098.32    104.07 o
   4   0   2     4978.96     4736.42    110.04 o
   5   0   2      232.38      326.89     36.68 o
   6   0   2      935.82      877.52     51.22 o
   1   1   2      978.31     1047.77     19.26 o
   2   1   2      409.58      599.79     19.65 o
   3   1   2     1658.03     1638.10     45.22 o
   4   1   2     3888.15     3737.33     70.81 o
   5   1   2     2805.10     2637.89     74.40 o
   6   1   2     1340.77     1201.10     44.83 o
   0   2   2     9980.79     9746.04    118.85 o
   1   2   2   129428.05   136907.28    403.26 o
   2   2   2    13852.19    14594.13    169.40 o
   3   2   2    30549.49    31233.51   1009.15 o
   4   2   2     8092.28     7947.13    343.71 o
   5   2   2     7952.63     7668.00    166.87 o
   6   2   2       93.69       92.60     21.24 o
   1   3   2        1.60        5.76     24.87 o
   2   3   2    11638.56    12019.03    161.29 o
   3   3   2      590.36      659.80     34.33 o
   4   3   2      172.13      186.85     26.00 o
   5   3   2      128.90      127.46     28.24 o
   6   3   2      118.41      223.45     85.17 o
   0   4   2      768.47     1047.48     52.44 o
   1   4   2     9046.18     8222.33    164.74 o
   2   4   2      183.42      206.91     12.06 o
   3   4   2     1337.15     1513.25     61.51 o
   4   4   2        1.28       10.87     20.24 o
   5   4   2     2913.33     2952.29    114.18 o
   6   4   2        9.62      -42.46     42.46 o
   1   5   2     5029.50     5017.56    131.30 o
   2   5   2     7805.38     7859.74    126.61 o
   3   5   2    10621.74    10588.33    166.20 o
   4   5   2     2975.67     2872.96    100.75 o
   5   5   2     6772.77     6893.56    176.88 o
   6   5   2     1551.99     1387.59     79.18 o
   0   6   2    13665.73    12185.04    212.59 o
   1   6   2    54291.86    53075.17   1325.97 o
   2   6   2    16918.98    16494.46    196.27 o
   3   6   2    13365.27    13773.84    198.37 o
   4   6   2    11103.10    11319.67    204.22 o
   5   6   2     6565.85     6473.85    173.42 o
   1   7   2      468.91      404.09     23.15 o
   2   7   2      445.13      394.68     30.00 o
   3   7   2     2208.89     2226.33     86.11 o
   4   7   2      142.76      154.65     19.93 o
   5   7   2     1320.04     1310.88    126.89 o
   0   8   2      772.35      897.80     70.53 o
   1   8   2      411.18      467.45     62.44 o
   2   8   2      178.34      148.80     14.36 o
   3   8   2      130.51      163.79     44.37 o
   4   8   2      600.88      557.82     32.82 o
   5   8   2        0.25      -41.20     41.20 o
   1   9   2     1374.58     1382.73     68.52 o
   2   9   2     1039.61     1145.00     61.85 o
   3   9   2     7890.95     7650.57    316.78 o
   4   9   2     4740.37     4496.29    149.39 o
   0  10   2     1626.41     1569.91    110.12 o
   1  10   2     6423.32     6326.19    253.64 o
   2  10   2     2885.14     3048.90    111.09 o
   3  10   2     3260.90     3185.04    196.22 o
   4  10   2     2631.41     2623.16    119.93 o
   1  11   2      271.63      314.21     38.18 o
   2  11   2     1332.28     1229.15    114.83 o
   3  11   2      692.19      727.65     39.70 o
   0  12   2     3132.35     3191.49    169.21 o
   1  12   2     3466.47     3491.38    130.82 o
   2  12   2     2653.59     2637.63    119.63 o
   1  13   2     1610.26     1441.68     68.84 o
   1   0   3     6404.38     6606.62     68.81 o
   2   0   3      553.02      473.15     25.34 o
   3   0   3    16536.62    16438.23    512.13 o
   4   0   3     9261.93     9346.06    171.37 o
   5   0   3    24373.90    23853.03    292.72 o
   6   0   3     3467.39     3414.65    170.99 o
   0   1   3     6834.36     6815.36     60.51 o
   1   1   3      456.59      659.00     18.00 o
   2   1   3     7691.70     8032.87     91.69 o
   3   1   3      175.45      212.67     14.20 o
   4   1   3     3871.24     3842.91     80.87 o
   5   1   3       55.04       61.31     21.32 o
   6   1   3      575.77      551.42     21.53 o
   1   2   3     1854.94     1834.44     48.13 o
   2   2   3     8145.58     8810.19    116.25 o
   3   2   3    10442.17    10347.85    150.65 o
   4   2   3       42.18       53.79     26.74 o
   5   2   3     6703.96     6532.54    158.73 o
   6   2   3      171.58      197.59     36.62 o
   0   3   3    16126.91    15178.18    183.93 o
   1   3   3    27067.37    24363.05    178.57 o
   2   3   3    24232.77    23941.58    249.19 o
   3   3   3    33198.82    33224.56    368.21 o
   4   3   3    10312.74    10205.85    209.06 o
   5   3   3     4794.63     4698.88    226.16 o
   6   3   3      324.07      388.16     44.75 o
   1   4   3     3926.91     3669.65    102.64 o
   2   4   3     7207.34     7332.80    117.85 o
   3   4   3     6314.18     6428.29    126.79 o
   4   4   3     4005.25     3923.77    241.23 o
   5   4   3     9965.59    10212.86    710.31 o
   6   4   3     2979.12     3020.60    132.80 o
   0   5   3     1218.48     1198.98     63.97 o
   1   5   3    17102.85    15960.41    233.58 o
   2   5   3     3163.54     3251.19    116.66 o
   3   5   3     1760.19     1777.27     70.90 o
   4   5   3     1830.14     1771.68    100.25 o
   5   5   3      943.45     1056.76    126.99 o
   6   5   3       12.44      -24.26     55.73 o
   1   6   3      115.19       64.24     33.24 o
   2   6   3     2949.98     3058.08    121.73 o
   3   6   3     2371.95     2540.56     91.41 o
   4   6   3      244.50      252.09     19.25 o
   5   6   3     1076.17     1128.54    127.68 o
   0   7   3     5764.10     5440.67    159.87 o
   1   7   3    38789.02    37673.89    452.75 o
   2   7   3    11333.93    11438.25    177.77 o
   3   7   3    15732.98    15230.57    224.22 o
   4   7   3     5492.03     5559.18    176.70 o
   5   7   3     4725.32     4733.18    157.28 o
   1   8   3      339.18      300.12     44.81 o
   2   8   3      677.64      695.41     59.83 o
   3   8   3     1708.49     1637.78    122.07 o
   4   8   3     2235.85     2106.61    144.95 o
   5   8   3     3808.79     3581.34    257.27 o
   0   9   3     2353.02     2400.04    126.11 o
   1   9   3     5718.52     5662.00    160.08 o
   2   9   3     1601.94     1787.98    116.12 o
   3   9   3     1439.99     1395.02     78.63 o
   4   9   3     1679.05     1591.07    107.85 o
   1  10   3        0.66       -4.80     16.62 o
   2  10   3     2635.14     2616.94    107.22 o
   3  10   3        7.96       57.36     19.37 o
   4  10   3      176.96      110.23     59.36 o
   0  11   3     2407.94     2487.72    155.11 o
   1  11   3    13435.84    13817.56    552.35 o
   2  11   3     5861.72     5499.91    234.05 o
   3  11   3    12451.03    12637.62    352.66 o
   1  12   3       54.62       99.00     18.84 o
   2  12   3     1214.25     1180.81     66.41 o
   0  13   3      385.98      360.23     39.87 o
   1  13   3     4354.41     4419.64    265.13 o
   0   0   4     4387.72     4468.10     74.42 o
   1   0   4   139870.91   147600.06   5096.60 o
   2   0   4    10643.57    11383.10    176.82 o
   3   0   4    32917.71    32800.72    271.17 o
   4   0   4     5423.07     5341.59    121.72 o
   5   0   4     9239.29     9166.79    185.33 o
   6   0   4        0.80        0.00     33.49 o
   1   1   4      682.19      760.67     19.47 o
   2   1   4     2283.95     2430.44     51.64 o
   3   1   4     2627.87     2775.17     51.53 o
   4   1   4     2214.82     2254.47     55.49 o
   5   1   4     1642.36     1706.26     62.73 o
   6   1   4      186.28      240.27     21.52 o
   0   2   4    60145.42    65198.13    377.47 o
   1   2   4     5390.41     5081.92     76.73 o
   2   2   4    10734.54    11207.13    135.03 o
   3   2   4     4416.87     4632.05    243.70 o
   4   2   4     3494.96     3563.42    105.96 o
   5   2   4       64.70       55.36     39.11 o
   6   2   4     1262.59     1062.79     90.93 o
   1   3   4        1.76       39.36     13.68 o
   2   3   4     3704.10     3789.21     83.19 o
   3   3   4     3652.01     3739.90    124.85 o
   4   3   4      582.11      573.10     34.18 o
   5   3   4     9220.46     9521.01    197.30 o
   6   3   4        0.34        9.37     46.61 o
   0   4   4    18769.84    18675.97    237.96 o
   1   4   4    17811.02    16359.55    162.89 o
   2   4   4    17299.23    17750.79    189.48 o
   3   4   4    43914.49    44529.57    346.47 o
   4   4   4     2429.39     2535.28     95.53 o
   5   4   4     5154.75     5453.23    233.03 o
   6   4   4      337.86      336.19     26.21 o
   1   5   4      103.82      115.58      9.67 o
   2   5   4       66.56      108.18     26.68 o
   3   5   4      365.07      395.98     20.99 o
   4   5   4     3043.19     3119.57    129.80 o
   5   5   4        7.20       42.65     30.23 o
   0   6   4    31747.61    29108.07    349.70 o
   1   6   4     1023.18     1015.74     49.57 o
   2   6   4    12010.29    11948.84    174.66 o
   3   6   4       21.01       54.88     23.81 o
   4   6   4     3570.76     3529.67    119.94 o
   5   6   4      569.80      758.56     47.82 o
   1   7   4      817.36      896.79     45.83 o
   2   7   4     6132.18     6079.18    131.34 o
   3   7   4     9117.30     9182.02    177.81 o
   4   7   4      487.26      452.54     25.10 o
   5   7   4    10545.50    10019.42    551.79 o
   0   8   4      767.34      667.93     55.90 o
   1   8   4    13096.07    13117.20    196.53 o
   2   8   4     4269.32     4238.19    117.23 o
   3   8   4     3212.03     3455.68    114.66 o
   4   8   4     3164.60     3058.93    120.28 o
   5   8   4     1269.81     1375.99    100.18 o
   1   9   4       20.49       14.68     27.80 o
   2   9   4      551.88      538.52     26.12 o
   3   9   4       46.22       33.54     34.64 o
   4   9   4     4987.14     5076.67    162.62 o
   0  10   4     3671.86     3514.31    162.07 o
   1  10   4     1534.82     1538.31     80.07 o
   2  10   4      255.45      252.79     18.82 o
   3  10   4     1430.74     1443.33     72.98 o
   4  10   4      294.90      323.69     24.81 o
   1  11   4      113.90      153.69     18.73 o
   2  11   4     2920.97     3070.69    175.69 o
   3  11   4     3408.44     3374.21    136.79 o
   0  12   4      652.38      746.61     52.76 o
   1  12   4      885.86      941.34    145.23 o
   2  12   4      250.19      378.64     64.18 o
   1  13   4        8.55       -0.43     85.54 o
   1   0   5       74.98      184.27     11.10 o
   2   0   5    17591.92    18844.83    162.40 o
   3   0   5     2951.64     2879.11    113.11 o
   4   0   5     1010.95     1038.88     50.44 o
   5   0   5      531.56      494.42     26.96 o
   6   0   5      811.46      853.85     77.58 o
   0   1   5    44850.61    45212.41   1745.10 o
   1   1   5     2875.48     2814.12     53.75 o
   2   1   5     8367.98     8126.94    121.65 o
   3   1   5     3045.32     3063.57     80.32 o
   4   1   5     2606.65     2546.99     60.00 o
   5   1   5      127.57      146.53     10.61 o
   6   1   5     1627.59     1612.41     70.42 o
   1   2   5     1937.00     2232.76     54.53 o
   2   2   5     8600.90     8548.11    122.10 o
   3   2   5        1.18       26.53     18.56 o
   4   2   5    21720.19    22638.09    407.85 o
   5   2   5       20.66      121.28     77.23 o
   6   2   5    24701.82    23371.71   1081.35 o
   0   3   5      324.36      181.81     14.38 o
   1   3   5     1239.90     1552.81     70.75 o
   2   3   5     5795.16     5920.89    106.56 o
   3   3   5      948.03      951.48     45.90 o
   4   3   5     1217.03     1147.69    100.64 o
   5   3   5     1143.68     1115.15     97.12 o
   6   3   5      608.50      645.76     33.55 o
   1   4   5      664.81      674.66     37.19 o
   2   4   5     5381.15     5521.46    109.24 o
   3   4   5       26.43       54.44     13.42 o
   4   4   5     1377.61     1534.41     77.65 o
   5   4   5      157.86      369.85    153.59 o
   6   4   5      657.24      693.42     57.51 o
   0   5   5    45969.39    45716.57    426.45 o
   1   5   5     1183.09     1010.55     48.46 o
   2   5   5    28961.88    29106.61    279.07 o
   3   5   5      253.51      277.19     15.98 o
   4   5   5     7778.54     7790.67    172.54 o
   5   5   5     1102.13     1087.92     64.37 o
   1   6   5     1455.13     1578.70     84.74 o
   2   6   5     3087.64     3024.18     90.38 o
   3   6   5       40.35       90.08     14.31 o
   4   6   5    11159.61    11314.57    214.03 o
   5   6   5       25.32       76.13     30.47 o
   0   7   5      451.34      537.22     45.26 o
   1   7   5     2962.49     2950.48    103.35 o
   2   7   5     3305.75     3476.01    264.70 o
   3   7   5     2232.58     2222.45    118.69 o
   4   7   5      963.28     1103.38    126.37 o
   5   7   5      106.52      122.43     24.68 o
   1   8   5        2.40       25.36     30.18 o
   2   8   5     2005.18     2048.48     93.26 o
   3   8   5      809.14      853.79     47.39 o
   4   8   5      223.19      300.59     22.24 o
   5   8   5      225.04      242.28     21.90 o
   0   9   5    61892.21    62495.95    657.05 o
   1   9   5      173.43      221.25     36.99 o
   2   9   5    34721.89    34920.63    367.65 o
   3   9   5       62.80      278.35    110.85 o
   4   9   5    13024.96    13250.46    354.53 o
   1  10   5        3.88       43.30     13.92 o
   2  10   5      170.99      191.62     27.18 o
   3  10   5        3.14       93.35     40.61 o
   4  10   5     2130.61     2011.59    101.15 o
   0  11   5     7400.52     7535.09    256.35 o
   1  11   5     3185.58     3231.99    123.74 o
   2  11   5     2967.64     2781.64    122.14 o
   3  11   5      402.18      448.62     27.09 o
   1  12   5       11.17       -0.82     31.77 o
   2  12   5       91.80      147.81     19.99 o
   0  13   5    27895.47    28007.13    567.55 o
   0   0   6    29477.95    28586.54    238.93 o
   1   0   6    40584.25    37801.53    977.76 o
   2   0   6    30005.63    29882.89    216.91 o
   3   0   6    46908.19    47519.55   1289.20 o
   4   0   6    11573.95    11067.97    178.81 o
   5   0   6     9138.29     9160.02    255.43 o
   6   0   6      260.13      308.15     30.87 o
   1   1   6     7566.77     8489.39     80.97 o
   2   1   6        1.53       26.33      9.00 o
   3   1   6      312.55      322.29     12.18 o
   4   1   6     1611.95     1659.26     48.80 o
   5   1   6     3037.79     3018.20    154.83 o
   6   1   6     3696.49     3540.51    114.86 o
   0   2   6    60888.38    60158.91    408.00 o
   1   2   6       22.38       33.44      6.24 o
   2   2   6    63378.01    65495.48   1944.19 o
   3   2   6      318.15      434.82     77.44 o
   4   2   6    15659.62    15745.31    307.09 o
   5   2   6       56.63      101.97     15.55 o
   6   2   6     2285.85     2245.42    157.45 o
   1   3   6    12356.48    12802.01    336.50 o
   2   3   6     1958.71     2012.02    104.99 o
   3   3   6     4356.71     4694.70    112.25 o
   4   3   6      322.80      336.11     20.96 o
   5   3   6     2037.48     2093.79     98.45 o
   6   3   6       28.43       74.73     54.36 o
   1   4   6    38056.28    37757.41    731.31 o
   2   4   6     9326.54     9385.93    146.10 o
   3   4   6     8913.24     9772.88    297.95 o
   4   4   6     4400.30     4137.31    126.98 o
   5   4   6     2790.71     2688.49    114.87 o
   6   4   6        0.61       72.15     33.93 o
   1   5   6     1736.42     1693.46    235.32 o
   2   5   6      571.76      640.56     41.26 o
   3   5   6      211.75      267.89     46.93 o
   4   5   6     8523.42     8425.44    185.49 o
   5   5   6        6.34       22.86     22.56 o
   0   6   6    14577.17    14295.85    261.29 o
   1   6   6     3032.14     2852.58     84.91 o
   2   6   6    15163.33    15954.51    295.34 o
   3   6   6     2735.39     2776.17     96.95 o
   4   6   6     3817.78     3701.58    126.66 o
   5   6   6      930.74      995.03     59.02 o
   1   7   6     2028.70     1988.86     99.30 o
   2   7   6     1847.93     1903.84     80.17 o
   3   7   6     2431.13     2497.97     97.94 o
   4   7   6     2970.21     3052.71    149.16 o
   5   7   6     7709.99     7238.59    204.16 o
   0   8   6       71.57       73.86     31.62 o
   1   8   6     3277.03     3211.24    103.16 o
   2   8   6      106.65      114.36     15.48 o
   3   8   6     5594.90     5605.79    150.90 o
   4   8   6      207.96      204.94     46.18 o
   1   9   6      157.47      157.68     31.56 o
   2   9   6      864.09      820.65     86.66 o
   4   9   6     8399.71     8239.66    410.25 o
   0  10   6     2261.38     2247.38    144.72 o
   1  10   6     2975.70     3160.98    113.99 o
   2  10   6     2294.96     2290.31    144.58 o
   3  10   6      787.13      923.99     55.76 o
   4  10   6      627.24      609.41     39.19 o
   1  11   6     2073.00     2028.47    144.55 o
   2  11   6     1582.35     1687.49    143.37 o
   3  11   6     2485.51     2374.69    300.91 o
   1  12   6     4493.85     4522.09    278.16 o
   2  12   6      570.95      561.90     32.32 o
   1   0   7     8882.10     8973.71    106.48 o
   2   0   7    12611.24    12476.69    232.46 o
   3   0   7     9888.65     9789.12    232.18 o
   4   0   7     8238.04     8345.67    156.59 o
   5   0   7    13153.14    13028.39    530.49 o
   6   0   7     6390.51     6372.12    180.30 o
   0   1   7     1946.76     2192.14     55.87 o
   1   1   7     3690.15     3407.51     67.19 o
   2   1   7       55.14      103.45     18.78 o
   3   1   7      679.67      691.52     29.74 o
   4   1   7      168.91      208.98     12.47 o
   5   1   7     2607.18     2344.99     86.21 o
   6   1   7        2.11       48.28     19.85 o
   1   2   7     7144.79     7430.05    107.77 o
   2   2   7      222.84      269.25     41.25 o
   3   2   7     1795.64     1841.82     70.15 o
   4   2   7      857.41      930.93     48.81 o
   5   2   7      898.05      976.04     48.62 o
   6   2   7      994.19     1120.99    147.37 o
   0   3   7     3589.30     2947.23    101.66 o
   1   3   7    15653.19    15598.39    510.37 o
   2   3   7    23422.44    23742.26    227.28 o
   3   3   7     9704.17     9978.47    298.67 o
   4   3   7     8897.29     8858.16    176.99 o
   5   3   7     1251.71     1284.61     66.73 o
   6   3   7      339.49      318.97     26.32 o
   1   4   7      703.80      687.80     46.78 o
   2   4   7     8192.07     8684.05    201.95 o
   3   4   7    14370.55    15170.12    211.68 o
   4   4   7     3023.74     3137.79    265.09 o
   5   4   7    13667.94    14095.25    395.88 o
   0   5   7     9638.02     9582.99    206.14 o
   1   5   7      642.32      672.98     37.08 o
   2   5   7      514.27      485.09     29.44 o
   3   5   7       19.94       57.87     18.49 o
   4   5   7       48.73       99.60     42.74 o
   5   5   7        0.12       31.06     54.67 o
   1   6   7      966.45      921.19     45.36 o
   2   6   7      927.78      945.65     62.35 o
   3   6   7      650.25      833.34     66.39 o
   4   6   7       37.51       41.24     52.86 o
   5   6   7      148.11      176.99     57.80 o
   0   7   7    17120.05    16415.76    305.48 o
   1   7   7    30193.27    30156.00    299.62 o
   2   7   7     7367.10     7496.13    156.81 o
   3   7   7     9175.02     9295.98    189.33 o
   4   7   7     3652.81     3728.99    131.41 o
   5   7   7     7935.92     8075.56    220.31 o
   1   8   7      901.69      876.32     65.28 o
   2   8   7     2190.82     2215.06    122.25 o
   3   8   7     1996.13     2089.03     96.15 o
   4   8   7     1374.97     1394.92     75.88 o
   0   9   7      688.37      759.21     60.39 o
   1   9   7     5818.03     5740.36    146.56 o
   2   9   7       10.59       -7.75     41.36 o
   3   9   7     1658.95     1597.52    159.15 o
   4   9   7       31.35       99.07     20.04 o
   1  10   7      320.38      376.71     22.45 o
   2  10   7      825.07      886.37     49.07 o
   3  10   7      310.79      352.98     24.43 o
   0  11   7     1472.72     1564.59    120.72 o
   1  11   7    22734.81    22682.98    327.84 o
   2  11   7     5553.05     5618.66    168.93 o
   3  11   7    12853.30    12681.66    271.55 o
   1  12   7        3.36       33.36     33.34 o
   2  12   7      788.29      743.08     43.88 o
   0   0   8     7753.70     7797.60    142.41 o
   1   0   8     3565.22     3486.71    108.88 o
   2   0   8    10402.65    10716.40    137.67 o
   3   0   8    24954.64    25457.55    459.38 o
   4   0   8     1739.85     1702.84     75.38 o
   5   0   8     1198.41     1163.80    108.19 o
   6   0   8      352.71      337.56     24.29 o
   1   1   8      630.55      658.97     24.37 o
   2   1   8     4747.06     4760.21     76.82 o
   3   1   8     2517.28     2429.22     68.47 o
   4   1   8     2312.65     2297.92     59.88 o
   5   1   8      503.90      494.56     19.21 o
   6   1   8     1272.89     1258.78     49.59 o
   0   2   8     5012.07     4340.91    118.00 o
   1   2   8    40176.47    40012.33    265.57 o
   2   2   8    20477.16    20900.07    209.30 o
   3   2   8    18831.90    19726.69    229.22 o
   4   2   8     8838.19     9044.43    176.38 o
   5   2   8     2716.17     2738.97    196.15 o
   6   2   8      349.25      357.50     33.87 o
   1   3   8       82.99      112.14     10.02 o
   2   3   8     5096.46     5117.47    155.25 o
   3   3   8      574.88      603.36     80.08 o
   4   3   8       87.58       94.58     19.14 o
   5   3   8      562.95      551.72     71.19 o
   1   4   8    30108.93    29853.52    368.96 o
   2   4   8     6013.22     6110.10    128.05 o
   3   4   8     6359.33     6495.98    143.81 o
   4   4   8     5663.77     5415.40    172.44 o
   5   4   8     2261.41     2134.98    107.47 o
   1   5   8      364.07      419.67     24.26 o
   2   5   8     2276.71     2448.43     82.98 o
   3   5   8     3911.75     4022.68    115.89 o
   4   5   8     1073.75     1002.47     57.08 o
   5   5   8     5388.32     5424.91    174.10 o
   0   6   8     1306.92     1485.25     92.35 o
   1   6   8    31097.40    31166.87    295.68 o
   2   6   8    11620.26    11635.48    225.53 o
   3   6   8    12822.50    13159.24    217.84 o
   4   6   8     4590.65     4634.52    145.95 o
   5   6   8     3655.79     3779.78    146.34 o
   1   7   8       68.34       84.60     37.99 o
   2   7   8     2589.19     2538.14     95.48 o
   3   7   8     1340.17     1350.08     68.78 o
   4   7   8     1134.78     1180.37     66.16 o
   5   7   8     4408.33     4424.95    170.64 o
   0   8   8     5123.60     4845.41    183.54 o
   1   8   8     1262.54     1271.12    131.79 o
   2   8   8     6197.52     5987.75    152.36 o
   3   8   8     7909.97     7587.38    227.18 o
   4   8   8     2031.96     2115.45    159.99 o
   1   9   8     1047.88      976.49     95.61 o
   2   9   8     2016.77     2012.74    164.90 o
   3   9   8     7753.36     7698.13    638.15 o
   4   9   8     1073.87     1054.96     57.75 o
   0  10   8     2483.93     2647.52    152.75 o
   1  10   8     1459.59     1490.42     75.71 o
   2  10   8     4533.22     4370.76    146.94 o
   3  10   8     1639.15     1768.46    116.47 o
   1  11   8      325.33      328.54     25.18 o
   2  11   8     1487.92     1471.45     80.77 o
   0  12   8      641.40      722.72     53.01 o
   1  12   8      631.97      761.46     59.63 o
   1   0   9       70.89      121.43     29.81 o
   2   0   9      143.95      162.24     10.85 o
   3   0   9      252.52      237.06     38.69 o
   4   0   9     4600.36     4584.83    123.43 o
   5   0   9      775.44      779.78     47.33 o
   6   0   9     4529.26     4489.62    163.00 o
   0   1   9        5.47       23.94     11.48 o
   1   1   9    23562.50    23202.78    267.63 o
   2   1   9     1139.24     1137.55     35.10 o
   3   1   9     4721.53     4987.63    110.73 o
   4   1   9     1496.99     1410.99     50.90 o
   5   1   9     2477.60     2458.54     73.95 o
   1   2   9      888.97      883.51     42.72 o
   2   2   9     6400.50     6704.89    160.57 o
   3   2   9    16468.72    17240.90    219.17 o
   4   2   9     2951.56     3072.18    105.86 o
   5   2   9    17150.14    17558.00    284.25 o
   0   3   9    19797.34    19322.10    278.45 o
   1   3   9      973.65     1177.19     55.05 o
   2   3   9     6814.53     6694.04    127.44 o
   3   3   9      425.59      437.04     37.00 o
   4   3   9      859.85      965.99     54.07 o
   5   3   9      251.42      219.92     44.37 o
   1   4   9        1.25       45.28     20.39 o
   2   4   9     4063.07     4171.22    135.97 o
   3   4   9       58.20      119.77     19.68 o
   4   4   9      941.04      891.40     49.07 o
   5   4   9      920.77      925.21    108.29 o
   0   5   9     5677.34     5404.21    165.87 o
   1   5   9    33251.84    32767.93    296.29 o
   2   5   9     4719.26     5064.82    124.41 o
   3   5   9    15230.86    15883.21    237.20 o
   4   5   9     4313.38     4475.11    203.62 o
   5   5   9     4468.35     4315.39    153.21 o
   1   6   9      655.88      636.44     38.49 o
   2   6   9     3596.16     3557.10    114.28 o
   3   6   9     7319.42     7240.97    169.81 o
   4   6   9      391.58      480.64     98.19 o
   5   6   9     8812.50     9513.18    231.07 o
   0   7   9    11741.11    11931.71    278.72 o
   1   7   9       18.59      -12.50     35.99 o
   2   7   9     3126.80     3343.29    223.47 o
   3   7   9     1184.14     1287.93     69.61 o
   4   7   9      379.51      429.89     70.43 o
   1   8   9       11.34       20.49     39.24 o
   2   8   9      141.79      151.13     63.17 o
   3   8   9      465.81      538.81     30.24 o
   4   8   9      328.13      384.05     25.74 o
   0   9   9     1482.57     1384.61    107.97 o
   1   9   9    27159.26    26851.77    331.01 o
   2   9   9     2191.34     2181.24    101.50 o
   3   9   9    13837.24    13664.98    639.34 o
   4   9   9     1282.09     1207.01     66.29 o
   1  10   9       38.84       56.50     18.29 o
   2  10   9      225.53      163.19     33.18 o
   3  10   9     1689.32     1616.86     79.87 o
   0  11   9     5602.03     5390.60    236.50 o
   1  11   9      731.20      843.53     44.98 o
   2  11   9     1663.31     1585.47     78.37 o
   1  12   9      269.29      293.98     25.01 o
   0   0  10    80234.48    77988.64    526.01 o
   1   0  10     5164.15     4861.14     94.86 o
   2   0  10    53171.40    52622.46    766.17 o
   3   0  10       18.28       26.22     35.99 o
   4   0  10    15791.78    15513.89    230.07 o
   5   0  10     2454.43     2445.16    107.16 o
   1   1  10     1030.71     1019.39     44.15 o
   2   1  10      486.28      550.70     25.39 o
   3   1  10     1325.46     1395.14     43.98 o
   4   1  10     1667.85     1695.30     54.86 o
   5   1  10      358.52      401.39     16.79 o
   0   2  10     5336.56     5234.70    146.71 o
   1   2  10    21746.40    20509.97    339.22 o
   2   2  10     6012.96     6139.26    157.48 o
   3   2  10     5085.42     5203.31    176.04 o
   4   2  10     4653.55     4881.82    198.44 o
   5   2  10     2943.55     3228.11    172.56 o
   1   3  10       34.04       63.45     13.06 o
   2   3  10     7487.25     7556.21    162.09 o
   3   3  10      133.01      144.44     13.82 o
   4   3  10     5412.81     5671.67    154.04 o
   5   3  10      118.31      161.55     18.37 o
   0   4  10    75848.90    78653.54    638.59 o
   1   4  10        1.63       15.47     18.22 o
   2   4  10    38031.33    39055.80    337.55 o
   3   4  10      171.12      262.32     42.24 o
   4   4  10     5944.51     6020.85    160.68 o
   5   4  10      160.21      199.54     19.56 o
   1   5  10      346.40      369.03     19.79 o
   2   5  10       21.28       51.48     36.36 o
   3   5  10      995.43     1117.47     54.72 o
   4   5  10      290.14      330.57     21.22 o
   5   5  10     2027.38     2302.55    291.63 o
   0   6  10      237.56      269.10     24.00 o
   1   6  10     1873.05     1712.53    108.41 o
   2   6  10      703.61      715.88     48.39 o
   3   6  10      488.03      592.55     55.00 o
   4   6  10     1198.62     1195.29    119.13 o
   5   6  10       48.85       23.66     47.40 o
   1   7  10        0.03       33.08     15.31 o
   2   7  10     1013.79     1000.04     55.16 o
   3   7  10       37.75       20.45     28.73 o
   4   7  10    12045.23    12622.80    255.72 o
   0   8  10    15560.73    15966.57    345.76 o
   1   8  10     1526.64     1485.05     78.91 o
   2   8  10    10166.79    10353.04    521.88 o
   3   8  10     2309.43     2142.20    106.15 o
   4   8  10     3579.49     3572.18    335.47 o
   1   9  10     1006.27     1032.29     78.72 o
   2   9  10     1677.88     1778.58     93.79 o
   3   9  10      971.52     1020.97     59.32 o
   0  10  10     2086.39     1902.23    139.67 o
   1  10  10     1047.46     1204.34    183.52 o
   2  10  10      607.56      657.11     69.76 o
   3  10  10       56.74       46.89     41.84 o
   1  11  10      111.61      143.47     27.80 o
   2  11  10     4657.96     4758.12    166.38 o
   0  12  10     3810.38     3843.68    212.60 o
   1   0  11     1931.57     2068.19     65.02 o
   2   0  11     4494.50     4572.03    217.59 o
   3   0  11      295.79      299.95     29.37 o
   4   0  11    12901.64    12501.16    211.42 o
   5   0  11      230.34      279.73     24.50 o
   0   1  11    14864.91    14239.10    164.32 o
   1   1  11     8162.32     8017.59    128.11 o
   2   1  11     1735.60     1792.01     46.84 o
   3   1  11     1400.11     1377.22     45.01 o
   4   1  11      672.05      695.63     42.21 o
   5   1  11     1121.97     1152.72     91.61 o
   1   2  11      681.11      656.96     34.52 o
   2   2  11     1567.94     1626.79     67.12 o
   3   2  11     3025.88     2879.93     96.72 o
   4   2  11     2301.01     2414.70    162.31 o
   5   2  11     2761.08     2707.32    119.06 o
   0   3  11    20636.45    20376.46    310.71 o
   1   3  11     3625.35     3645.80     95.84 o
   2   3  11     9940.38    10264.09    169.37 o
   3   3  11     2402.68     2500.90    168.87 o
   4   3  11      689.99      727.06     45.32 o
   5   3  11      925.49     1001.14     60.65 o
   1   4  11       59.86       54.47     12.68 o
   2   4  11      960.56      977.12     95.31 o
   3   4  11       26.28       80.08     26.94 o
   4   4  11    23042.98    22347.21    317.64 o
   5   4  11       50.51      105.72     28.62 o
   0   5  11     1906.98     1917.19    108.30 o
   1   5  11     7082.84     6971.22    203.96 o
   2   5  11       80.91       83.27     25.57 o
   3   5  11     3457.52     3424.82    125.88 o
   4   5  11      407.93      371.95     28.74 o
   5   5  11     1221.08     1314.45     75.56 o
   1   6  11       71.94       88.42     16.21 o
   2   6  11      237.46      279.68     19.55 o
   3   6  11     2081.17     2111.82    112.02 o
   4   6  11     1237.74     1288.50     74.17 o
   0   7  11    40000.31    40842.32    542.22 o
   1   7  11     1082.77     1166.47     81.93 o
   2   7  11    19011.71    19213.38    600.76 o
   3   7  11      146.57      354.62    125.91 o
   4   7  11     7428.40     7191.43    200.74 o
   1   8  11      227.51      246.94     18.69 o
   2   8  11      569.84      584.61     30.55 o
   3   8  11      276.38      299.74     37.93 o
   4   8  11     3136.64     3148.82    140.30 o
   0   9  11     2984.34     3120.08    170.09 o
   1   9  11     8059.49     8372.35    192.70 o
   2   9  11     6032.02     6251.62    177.28 o
   3   9  11     2523.61     2690.33    200.48 o
   1  10  11      257.90      277.17     23.12 o
   2  10  11        7.37        0.00     30.88 o
   3  10  11      670.54      656.41     45.19 o
   0  11  11    31714.02    31699.33    591.90 o
   1  11  11       46.11      109.34     47.74 o
   2  11  11    22039.01    22528.30    471.45 o
   0   0  12      931.46     1055.04     68.68 o
   1   0  12    10956.53    10466.64    322.17 o
   2   0  12     3333.76     3527.92     94.59 o
   3   0  12     2296.06     2582.46    123.46 o
   4   0  12      745.30      879.44     48.09 o
   5   0  12     2350.88     2296.99    123.92 o
   1   1  12     1208.58     1361.08     69.52 o
   2   1  12     3877.52     3882.24    118.65 o
   3   1  12     2689.91     2766.75    148.54 o
   4   1  12       80.18      109.65     12.68 o
   5   1  12     2914.68     2886.43     84.52 o
   0   2  12    11381.43    12302.25    243.06 o
   1   2  12    54322.45    53175.86    368.53 o
   2   2  12    15622.50    15947.15    211.21 o
   3   2  12    21348.24    21510.15    504.63 o
   4   2  12     7148.06     7226.65    174.74 o
   5   2  12     6462.35     6623.04    184.25 o
   1   3  12       77.73       73.24     13.69 o
   2   3  12      157.40      158.22     13.98 o
   3   3  12       71.85      183.14     17.50 o
   4   3  12      116.59      116.79     15.99 o
   5   3  12       96.62      160.26     36.55 o
   0   4  12    34906.32    35287.51    451.00 o
   1   4  12      838.13      815.68     64.91 o
   2   4  12       57.15       65.99     15.73 o
   3   4  12      334.76      364.20     22.04 o
   4   4  12      232.88      298.54     30.43 o
   5   4  12      123.64       49.86     68.36 o
   1   5  12     1607.75     1498.47    104.75 o
   2   5  12     1923.40     2060.45     87.18 o
   3   5  12     5421.09     5525.14    153.38 o
   4   5  12     1213.13     1244.63     66.80 o
   0   6  12    10728.67     9977.05    262.54 o
   1   6  12    14067.08    14401.17    224.27 o
   2   6  12     7159.02     7246.26    171.31 o
   3   6  12     6203.26     6821.94    524.39 o
   4   6  12     4363.94     4213.63    245.68 o
   1   7  12        3.29        5.91     29.39 o
   2   7  12      118.53      161.40     18.45 o
   3   7  12       76.73       95.65     22.06 o
   4   7  12     1447.96     1533.06    119.96 o
   1   8  12      638.81      831.15     73.64 o
   2   8  12      141.85      135.04     38.95 o
   3   8  12     1012.77     1118.25     60.12 o
   1   9  12     1529.68     1612.36     86.38 o
   2   9  12     3651.57     3988.27    140.10 o
   3   9  12     4835.32     4520.49    164.07 o
   0  10  12       10.75        0.00     44.99 o
   1  10  12     4975.80     4661.92    157.63 o
   2  10  12     1721.57     1606.61     79.89 o
   1  11  12       41.67       -9.77     36.66 o
   1   0  13     1507.42     1500.03     92.36 o
   2   0  13      769.77      816.25     39.37 o
   3   0  13     6804.59     7115.04    156.98 o
   4   0  13     2473.58     2497.67    142.72 o
   5   0  13    14440.92    13950.25    267.36 o
   0   1  13     5660.77     5493.71    213.89 o
   1   1  13     1852.83     1830.53     49.11 o
   2   1  13    10739.67    10728.62    125.23 o
   3   1  13      893.73      844.97     32.04 o
   4   1  13     5319.18     5178.49    103.48 o
   5   1  13        1.23       49.76     19.09 o
   1   2  13      536.13      531.53     29.50 o
   2   2  13     3221.04     3437.15    126.34 o
   3   2  13     6035.75     6285.22    149.82 o
   4   2  13     2084.62     2140.18    141.93 o
   5   2  13     8579.20     8109.06    208.43 o
   0   3  13     1515.02     1617.56     98.99 o
   1   3  13     5024.90     4676.07    116.43 o
   2   3  13      584.55      669.51     39.86 o
   3   3  13     3117.87     3164.51    108.76 o
   4   3  13     1707.06     1793.32    186.49 o
   5   3  13     1177.24     1165.37     64.17 o
   1   4  13      977.31      896.51     44.18 o
   2   4  13     1699.45     1637.50     77.96 o
   3   4  13     4230.54     4491.06    185.00 o
   4   4  13      343.48      398.04     42.25 o
   0   5  13     9550.15     9343.36    248.68 o
   1   5  13    11322.89    10866.83    192.46 o
   2   5  13     8060.91     8108.69    215.82 o
   3   5  13     6422.22     6830.25    170.57 o
   4   5  13     6291.10     6479.42    182.33 o
   1   6  13      771.76      778.37     43.69 o
   2   6  13     1354.99     1378.15     76.51 o
   3   6  13     1784.11     1772.29     85.90 o
   4   6  13     1534.97     1422.15     76.16 o
   0   7  13      751.26      713.71     45.39 o
   1   7  13     8243.36     8498.67    452.83 o
   2   7  13     3859.20     3797.09    131.94 o
   3   7  13     6131.74     6451.20    267.47 o
   4   7  13     1924.16     2041.93    112.99 o
   1   8  13      594.54      603.77     33.31 o
   2   8  13     1155.43     1271.06     65.08 o
   3   8  13      545.50      671.25     86.26 o
   0   9  13     2399.21     2342.88    155.10 o
   1   9  13     9583.75     9587.36    216.55 o
   2   9  13     2830.30     2990.36    126.18 o
   3   9  13     6834.40     6613.80    240.71 o
   1  10  13       38.43       48.89     35.01 o
   2  10  13      987.40      961.26     54.75 o
   0   0  14    10063.02     9483.39    220.61 o
   1   0  14    35642.36    35163.92    722.55 o
   2   0  14     3808.93     4031.20    110.43 o
   3   0  14    18720.87    19017.25    255.21 o
   4   0  14     1201.86     1157.96     61.94 o
   5   0  14     8077.63     7467.06    198.43 o
   1   1  14      119.98      133.27     18.99 o
   2   1  14     2604.45     2538.65     72.17 o
   3   1  14       84.11      122.08     10.85 o
   4   1  14        2.88       28.66     25.04 o
   5   1  14     1215.54     1182.30     47.55 o
   0   2  14     4688.97     4669.49    164.06 o
   2   2  14      642.33      719.77     41.51 o
   3   2  14       16.34       20.75     29.34 o
   4   2  14        0.36       11.42     16.12 o
   5   2  14       12.25      -21.51     36.91 o
   1   3  14      345.33      397.72     56.31 o
   2   3  14       97.49      109.04     33.37 o
   3   3  14     3800.21     3637.09    141.38 o
   4   3  14      998.84     1137.67     68.59 o
   0   4  14     7127.76     7025.14    215.18 o
   1   4  14    35803.50    35464.99    348.45 o
   2   4  14     4021.25     4274.24    177.54 o
   3   4  14    22235.58    22358.57    308.44 o
   4   4  14     3986.77     3941.78    147.09 o
   1   5  14        2.64       34.71     40.55 o
   2   5  14      147.02      170.71     19.00 o
   3   5  14       51.72       25.25     28.61 o
   4   5  14        1.35       24.54     53.05 o
   0   6  14     4480.42     4878.08    190.27 o
   1   6  14      739.66     1165.96    501.52 o
   2   6  14     1079.94     1106.31     79.10 o
   3   6  14      190.69      258.64     25.12 o
   4   6  14      127.62      165.50     44.99 o
   1   7  14     1244.31     1181.98     61.78 o
   2   7  14     4803.81     4885.05    154.91 o
   3   7  14     3736.58     3585.10    143.34 o
   0   8  14     4672.77     4744.43    209.54 o
   1   8  14    12730.91    12473.89    492.42 o
   2   8  14     2831.03     2783.84    122.70 o
   3   8  14     8919.28     9343.54    423.03 o
   1   9  14      341.18      387.76     26.06 o
   2   9  14       19.78        0.00     47.99 o
   0  10  14      277.44      279.96     31.50 o
   1  10  14      942.00      996.48     52.41 o
   1   0  15     1329.68     1295.05     70.59 o
   2   0  15     3420.55     3260.90    103.28 o
   3   0  15     1679.00     1431.26    136.45 o
   4   0  15     1678.66     1627.85     90.17 o
   0   1  15    10565.00    10599.72    172.99 o
   1   1  15      472.36      498.54     19.59 o
   2   1  15     4147.85     4105.17     99.03 o
   3   1  15     2668.63     2809.68     76.26 o
   4   1  15     1548.56     1573.58     61.96 o
   1   2  15       94.16       74.26     16.23 o
   2   2  15     1206.97     1198.80     60.29 o
   3   2  15      166.84      111.04     27.31 o
   4   2  15    13728.31    13579.00    258.10 o
   0   3  15       84.32      118.22     19.00 o
   1   3  15     3354.26     3361.37    109.74 o
   2   3  15      428.59      428.09     50.50 o
   3   3  15      458.28      469.40     29.13 o
   4   3  15      126.20      177.28     24.32 o
   1   4  15      985.05      975.59     51.05 o
   2   4  15      890.78      927.10     52.99 o
   3   4  15     2367.79     2519.81    203.61 o
   4   4  15      868.41      908.96     60.20 o
   0   5  15    22727.78    22593.77    416.76 o
   1   5  15      133.50      155.29     23.00 o
   2   5  15    14280.30    13695.17    242.18 o
   3   5  15      143.58      179.85     36.05 o
   4   5  15     5641.27     5855.06    184.50 o
   1   6  15       49.57       62.48     19.87 o
   2   6  15      154.76      309.56    121.35 o
   3   6  15       16.03       79.23     20.74 o
   0   7  15      587.32      571.32     40.13 o
   1   7  15     4763.62     4820.60    149.37 o
   2   7  15     1859.09     1824.64    143.90 o
   3   7  15     5792.17     5748.01    182.58 o
   1   8  15      357.31      367.08     64.56 o
   2   8  15      370.84      367.24     26.43 o
   0   9  15    18004.88    17104.74    432.31 o
   1   9  15     1440.44     1536.85     76.33 o
   2   9  15    10086.95     9990.53    244.61 o
   0   0  16     7696.15     7495.25    214.88 o
   1   0  16     4292.37     4213.46    199.49 o
   2   0  16     9387.65     9144.16    180.57 o
   3   0  16        1.85      -22.00     29.69 o
   4   0  16     2155.57     2338.66    132.28 o
   1   1  16      309.54      301.32     15.19 o
   2   1  16       21.46       47.92     14.63 o
   3   1  16      545.02      580.22     30.16 o
   4   1  16     2033.17     2007.93     84.68 o
   0   2  16    54670.79    54427.40    616.04 o
   1   2  16      286.30      289.92     18.11 o
   2   2  16    34726.87    34894.12    366.66 o
   3   2  16     1486.98     1515.16     75.40 o
   4   2  16    13806.87    13766.54    404.88 o
   1   3  16       44.21       45.87     16.81 o
   2   3  16     1173.37     1230.24     58.40 o
   3   3  16       40.51       78.18     25.81 o
   4   3  16      186.28      190.41     20.86 o
   0   4  16       66.59      147.09     22.62 o
   1   4  16     1382.39     1418.17     75.36 o
   2   4  16     1968.02     1881.89    131.28 o
   3   4  16     2488.09     2213.23    108.36 o
   4   4  16     1329.52     1319.51    135.14 o
   1   5  16        0.48      -51.61     51.61 o
   2   5  16      650.74      678.00     43.38 o
   3   5  16       28.53       18.24     51.61 o
   0   6  16    18803.12    18267.67    400.77 o
   1   6  16        8.34       25.78     30.55 o
   2   6  16    10023.69     9540.82    215.29 o
   3   6  16      151.62      151.25     26.74 o
   1   7  16      465.98      442.39     69.69 o
   2   7  16     1144.76     1357.53     70.79 o
   3   7  16      553.48      543.20     34.63 o
   0   8  16      610.81      587.44     52.38 o
   1   8  16     4258.16     4364.34    155.21 o
   2   8  16      140.79      184.89     29.31 o
   1   9  16        8.25      -40.74     57.73 o
   1   0  17      818.78      792.73     38.96 o
   2   0  17     3919.46     3745.87    171.28 o
   3   0  17     6476.38     6508.11    168.58 o
   4   0  17     3320.42     3164.97    130.79 o
   0   1  17       65.03       99.63     24.37 o
   1   1  17     4036.43     4117.15     86.21 o
   2   1  17       22.86       99.40     17.66 o
   3   1  17     5148.46     5048.42    106.07 o
   4   1  17      299.36      315.06     20.75 o
   1   2  17        1.44       23.94     22.48 o
   2   2  17      544.23      533.21     29.94 o
   3   2  17      255.02      299.79     21.51 o
   4   2  17     1488.25     1525.58     79.91 o
   0   3  17     1533.83     1746.73    124.49 o
   1   3  17     5486.83     5318.53    145.62 o
   2   3  17     2600.11     2656.67    164.15 o
   3   3  17     2296.33     2107.44    158.59 o
   4   3  17     1168.21     1314.90    207.85 o
   1   4  17      771.01      843.56     49.66 o
   2   4  17     4908.52     4759.32    150.50 o
   3   4  17     2616.46     2562.53    119.58 o
   0   5  17     2803.30     2605.24    158.16 o
   1   5  17      774.71      875.34     55.20 o
   2   5  17      589.78      658.41     38.09 o
   3   5  17      720.97      746.80     87.58 o
   1   6  17        3.43       76.25     19.14 o
   2   6  17       96.24      138.14     33.24 o
   3   6  17        9.41       68.50     34.52 o
   0   7  17     9036.41     8794.17    295.04 o
   1   7  17    11794.01    11641.75    244.64 o
   2   7  17     4626.67     4738.18    162.73 o
   1   8  17      397.91      440.52     37.19 o
   0   0  18     2454.98     2218.62    139.23 o
   1   0  18    21113.68    20665.85    283.48 o
   2   0  18     4232.17     4298.46    134.10 o
   3   0  18     9893.47     9768.31    211.80 o
   1   1  18      272.83      268.15     13.85 o
   2   1  18     1731.05     1776.01     62.87 o
   3   1  18        7.33       24.60     16.22 o
   0   2  18     1794.01     1886.18    121.51 o
   1   2  18    11245.87    11006.20    213.94 o
   2   2  18     1476.22     1417.27    112.65 o
   3   2  18     7365.14     7522.21    284.75 o
   1   3  18      807.56      742.85     59.14 o
   2   3  18     1121.24     1178.68    149.33 o
   3   3  18      553.15      574.90     32.52 o
   0   4  18     5706.68     5849.44    229.66 o
   1   4  18     7701.04     7408.12    218.36 o
   2   4  18     6584.69     6851.89    260.52 o
   3   4  18     9992.54    10088.37    249.36 o
   1   5  18     1008.69      939.14     75.78 o
   2   5  18      785.45      812.03     42.72 o
   3   5  18     1558.17     1574.77     82.53 o
   0   6  18      373.31      387.48     37.00 o
   1   6  18     2956.81     2902.41    129.92 o
   2   6  18      276.89      226.73     23.61 o
   1   7  18     1150.76     1032.84     57.52 o
   0   8  18     2838.27     3108.40    194.81 o
   1   0  19       20.32       70.87     74.79 o
   2   0  19        1.40        1.27     32.69 o
   3   0  19     1651.40     1474.26     72.43 o
   0   1  19        0.03       24.34     74.73 o
   1   1  19     7476.94     7238.21    122.58 o
   2   1  19     2421.58     2525.83     77.43 o
   3   1  19     3541.95     3463.59     93.61 o
   1   2  19     2244.14     2270.93    114.72 o
   2   2  19     2168.81     2247.41    101.81 o
   3   2  19     7328.59     7450.83    256.56 o
   0   3  19      605.81      722.10     55.13 o
   1   3  19       43.05       66.92     34.84 o
   2   3  19      380.98      400.52     25.39 o
   3   3  19        5.83        6.04     37.80 o
   1   4  19      355.94      341.50     44.81 o
   2   4  19      121.62      156.39     26.62 o
   0   5  19     2116.73     2146.79    159.31 o
   1   5  19    19568.21    18745.83    312.83 o
   2   5  19     2189.02     2247.48    111.32 o
   1   6  19     1433.48     1323.94     74.16 o
   0   7  19     1136.83     1151.76     83.41 o
   0   0  20    15928.37    15820.79    370.49 o
   1   0  20     1412.69     1429.84    138.66 o
   2   0  20    12069.55    11724.66    238.98 o
   1   1  20       65.05      121.50     20.10 o
   2   1  20        0.43       -0.66     17.77 o
   0   2  20        6.96       33.86     39.74 o
   1   2  20    12627.59    12471.42    242.49 o
   2   2  20     1621.22     1728.04     84.47 o
   1   3  20        5.00      -33.09     33.09 o
   2   3  20      124.01      129.58     45.11 o
   0   4  20    18167.23    18159.29    430.74 o
   1   4  20       73.43      122.47     57.36 o
   2   4  20     9976.67    10041.11    237.45 o
   1   5  20      324.97      357.52     25.92 o
   0   6  20      188.95      264.70     34.37 o
   1   0  21        1.52      -23.71     37.14 o
   2   0  21     5756.16     5804.86    179.95 o
   0   1  21     3739.95     3596.82    204.41 o
   1   1  21      496.28      491.24     21.89 o
   2   1  21     1800.48     1748.24     60.83 o
   1   2  21      182.82      215.43     58.43 o
   2   2  21      925.66      853.14     47.65 o
   0   3  21    11124.41    10823.79    335.81 o
   1   3  21        8.00      182.82     75.23 o
   1   4  21        3.66       33.71     45.24 o
   0   0  22    19444.31    19681.05    448.65 o
   1   0  22       10.54        8.28     42.86 o
   1   1  22      171.91      210.54     15.36 o
   0   2  22     7115.95     6839.93    272.58 o
 
